# Supplementary material for: Balanced Genome Triplication in Wheat Causes Premature Growth Arrest and an Upheaval of Genome-Wide Gene Regulation
Source: Front Genet. 2020 Jul 8;11:687. doi: 10.3389/fgene.2020.00687 (PMC7360807; doi:10.3389/fgene.2020.00687)
Supplement: TABLE S3 — A list of activated and silenced genes in nonaploid vs. hexaploid. [file Table_2.XLSX]

## Sheet: Sheet1
	Supplementary table S3. The list of activated and silenced genes in nonuploid vs. hexaploid.
	gene_id	Style	gene_id	Style
	TraesCS1A01G001100	active	TraesCS1A01G007800	silence
	TraesCS1A01G001500	active	TraesCS1A01G024600	silence
	TraesCS1A01G056800	active	TraesCS1A01G125800	silence
	TraesCS1A01G071500	active	TraesCS1A01G148500	silence
	TraesCS1A01G093000	active	TraesCS1A01G157100	silence
	TraesCS1A01G186600	active	TraesCS1A01G234000	silence
	TraesCS1A01G223000	active	TraesCS1A01G290200	silence
	TraesCS1A01G229000	active	TraesCS1A01G377000	silence
	TraesCS1A01G271800	active	TraesCS1B01G199900	silence
	TraesCS1A01G311200	active	TraesCS1B01G317700	silence
	TraesCS1A01G312500	active	TraesCS1B01G397500	silence
	TraesCS1A01G312900	active	TraesCS1B01G398000	silence
	TraesCS1A01G328800	active	TraesCS1B01G450900	silence
	TraesCS1A01G332000	active	TraesCS1D01G000600	silence
	TraesCS1A01G359900	active	TraesCS1D01G179100	silence
	TraesCS1A01G365500	active	TraesCS1D01G209800	silence
	TraesCS1A01G370700	active	TraesCS1D01G337900	silence
	TraesCS1A01G374300	active	TraesCS2A01G115300	silence
	TraesCS1A01G383400	active	TraesCS2A01G186300	silence
	TraesCS1A01G408100	active	TraesCS2A01G234100	silence
	TraesCS1B01G121200	active	TraesCS2B01G158100	silence
	TraesCS1B01G133200	active	TraesCS2B01G330900	silence
	TraesCS1B01G195700	active	TraesCS2D01G073700	silence
	TraesCS1B01G219400	active	TraesCS2D01G225400	silence
	TraesCS1B01G242700	active	TraesCS2D01G263900	silence
	TraesCS1B01G253600	active	TraesCS2D01G328600	silence
	TraesCS1B01G267300	active	TraesCS3A01G052200	silence
	TraesCS1B01G281700	active	TraesCS3A01G156600	silence
	TraesCS1B01G317200	active	TraesCS3A01G257200	silence
	TraesCS1B01G319800	active	TraesCS3A01G347400	silence
	TraesCS1B01G322600	active	TraesCS3A01G539500	silence
	TraesCS1B01G345700	active	TraesCS3B01G529800	silence
	TraesCS1B01G389700	active	TraesCS3D01G057600	silence
	TraesCS1B01G389800	active	TraesCS3D01G489700	silence
	TraesCS1B01G389900	active	TraesCS3D01G499500	silence
	TraesCS1B01G425200	active	TraesCS4A01G085900	silence
	TraesCS1B01G444700	active	TraesCS4A01G272300	silence
	TraesCS1B01G453500	active	TraesCS4A01G415600	silence
	TraesCS1B01G473700	active	TraesCS4B01G016500	silence
	TraesCS1D01G000400	active	TraesCS4B01G288300	silence
	TraesCS1D01G080400	active	TraesCS4B01G297700	silence
	TraesCS1D01G148700	active	TraesCS4B01G334400	silence
	TraesCS1D01G163000	active	TraesCS4D01G018400	silence
	TraesCS1D01G188900	active	TraesCS4D01G042200	silence
	TraesCS1D01G208400	active	TraesCS4D01G076400	silence
	TraesCS1D01G247400	active	TraesCS4D01G289500	silence
	TraesCS1D01G312600	active	TraesCS5A01G044900	silence
	TraesCS1D01G376600	active	TraesCS5A01G077300	silence
	TraesCS1D01G376800	active	TraesCS5A01G223600	silence
	TraesCS1D01G381100	active	TraesCS5A01G273300	silence
	TraesCS1D01G387700	active	TraesCS5A01G311000	silence
	TraesCS1D01G405200	active	TraesCS5A01G418800	silence
	TraesCS1D01G444200	active	TraesCS5A01G496600	silence
	TraesCS2A01G034000	active	TraesCS5B01G088300	silence
	TraesCS2A01G034200	active	TraesCS5B01G100900	silence
	TraesCS2A01G057600	active	TraesCS5B01G237600	silence
	TraesCS2A01G099400	active	TraesCS5B01G280800	silence
	TraesCS2A01G124200	active	TraesCS5B01G288000	silence
	TraesCS2A01G195600	active	TraesCS5B01G392700	silence
	TraesCS2A01G273800	active	TraesCS5B01G439000	silence
	TraesCS2A01G283600	active	TraesCS5D01G011100	silence
	TraesCS2A01G297100	active	TraesCS5D01G011600	silence
	TraesCS2A01G332800	active	TraesCS5D01G046400	silence
	TraesCS2A01G399500	active	TraesCS5D01G052100	silence
	TraesCS2A01G399600	active	TraesCS5D01G058800	silence
	TraesCS2A01G461700	active	TraesCS5D01G107200	silence
	TraesCS2A01G464400	active	TraesCS5D01G108100	silence
	TraesCS2A01G493400	active	TraesCS5D01G165600	silence
	TraesCS2A01G499100	active	TraesCS5D01G219900	silence
	TraesCS2A01G504800	active	TraesCS5D01G220200	silence
	TraesCS2A01G542100	active	TraesCS5D01G246100	silence
	TraesCS2A01G569000	active	TraesCS5D01G479300	silence
	TraesCS2B01G100800	active	TraesCS6A01G026700	silence
	TraesCS2B01G108900	active	TraesCS6A01G067900	silence
	TraesCS2B01G111900	active	TraesCS6A01G085600	silence
	TraesCS2B01G123400	active	TraesCS6A01G114400	silence
	TraesCS2B01G210900	active	TraesCS6A01G202100	silence
	TraesCS2B01G264000	active	TraesCS6A01G408400	silence
	TraesCS2B01G280000	active	TraesCS6B01G015100	silence
	TraesCS2B01G349300	active	TraesCS6B01G092000	silence
	TraesCS2B01G350000	active	TraesCS6B01G241200	silence
	TraesCS2B01G365600	active	TraesCS6B01G289300	silence
	TraesCS2B01G412600	active	TraesCS6B01G360500	silence
	TraesCS2B01G439800	active	TraesCS6B01G405600	silence
	TraesCS2B01G483300	active	TraesCS7A01G086300	silence
	TraesCS2B01G525700	active	TraesCS7A01G254600	silence
	TraesCS2B01G528500	active	TraesCS7A01G422400	silence
	TraesCS2B01G539700	active	TraesCS7A01G426900	silence
	TraesCS2B01G609400	active	TraesCS7B01G379800	silence
	TraesCS2B01G610000	active	TraesCS7B01G464300	silence
	TraesCS2D01G025400	active	TraesCS7B01G484900	silence
	TraesCS2D01G081500	active	TraesCS7B01G498400	silence
	TraesCS2D01G105000	active	TraesCS7D01G124000	silence
	TraesCS2D01G192100	active	TraesCS7D01G204800	silence
	TraesCS2D01G203400	active	TraesCS7D01G268100	silence
	TraesCS2D01G204600	active	TraesCS7D01G418600	silence
	TraesCS2D01G214100	active	TraesCS7D01G418700	silence
	TraesCS2D01G272800	active	TraesCS7D01G419200	silence
	TraesCS2D01G281700	active	TraesCS7D01G491500	silence
	TraesCS2D01G282500	active	TraesCS7D01G527800	silence
	TraesCS2D01G285300	active
	TraesCS2D01G286800	active
	TraesCS2D01G295000	active
	TraesCS2D01G296600	active
	TraesCS2D01G330900	active
	TraesCS2D01G350500	active
	TraesCS2D01G357000	active
	TraesCS2D01G360800	active
	TraesCS3A01G035600	active
	TraesCS3A01G035800	active
	TraesCS3A01G042400	active
	TraesCS3A01G093900	active
	TraesCS3A01G129700	active
	TraesCS3A01G164300	active
	TraesCS3A01G190000	active
	TraesCS3A01G281300	active
	TraesCS3A01G290100	active
	TraesCS3A01G301900	active
	TraesCS3A01G312400	active
	TraesCS3A01G315400	active
	TraesCS3A01G318200	active
	TraesCS3A01G336000	active
	TraesCS3A01G359500	active
	TraesCS3A01G361000	active
	TraesCS3A01G396400	active
	TraesCS3A01G404400	active
	TraesCS3A01G456200	active
	TraesCS3A01G501600	active
	TraesCS3A01G502000	active
	TraesCS3A01G508600	active
	TraesCS3A01G509600	active
	TraesCS3B01G016700	active
	TraesCS3B01G023100	active
	TraesCS3B01G050000	active
	TraesCS3B01G089900	active
	TraesCS3B01G103300	active
	TraesCS3B01G120500	active
	TraesCS3B01G131100	active
	TraesCS3B01G288300	active
	TraesCS3B01G304700	active
	TraesCS3B01G365300	active
	TraesCS3B01G376700	active
	TraesCS3B01G383600	active
	TraesCS3B01G392300	active
	TraesCS3B01G407900	active
	TraesCS3B01G437900	active
	TraesCS3B01G468600	active
	TraesCS3B01G488600	active
	TraesCS3B01G505300	active
	TraesCS3B01G506500	active
	TraesCS3B01G512000	active
	TraesCS3B01G540200	active
	TraesCS3D01G142000	active
	TraesCS3D01G203700	active
	TraesCS3D01G208400	active
	TraesCS3D01G220800	active
	TraesCS3D01G256400	active
	TraesCS3D01G270600	active
	TraesCS3D01G281200	active
	TraesCS3D01G316100	active
	TraesCS3D01G329000	active
	TraesCS3D01G348200	active
	TraesCS3D01G353800	active
	TraesCS3D01G371900	active
	TraesCS3D01G397900	active
	TraesCS3D01G411300	active
	TraesCS3D01G427000	active
	TraesCS3D01G431300	active
	TraesCS3D01G457200	active
	TraesCS3D01G470600	active
	TraesCS3D01G486100	active
	TraesCS3D01G500100	active
	TraesCS3D01G506500	active
	TraesCS3D01G514300	active
	TraesCS3D01G517900	active
	TraesCS3D01G538100	active
	TraesCS4A01G008000	active
	TraesCS4A01G055900	active
	TraesCS4A01G103700	active
	TraesCS4A01G112600	active
	TraesCS4A01G135300	active
	TraesCS4A01G218500	active
	TraesCS4A01G244700	active
	TraesCS4A01G245000	active
	TraesCS4A01G297000	active
	TraesCS4A01G333200	active
	TraesCS4A01G365600	active
	TraesCS4A01G367800	active
	TraesCS4A01G367900	active
	TraesCS4A01G403200	active
	TraesCS4A01G405100	active
	TraesCS4A01G405500	active
	TraesCS4A01G420700	active
	TraesCS4A01G421000	active
	TraesCS4A01G429000	active
	TraesCS4A01G433300	active
	TraesCS4B01G131900	active
	TraesCS4B01G253400	active
	TraesCS4B01G304600	active
	TraesCS4B01G307300	active
	TraesCS4B01G317900	active
	TraesCS4B01G348300	active
	TraesCS4B01G394700	active
	TraesCS4D01G048200	active
	TraesCS4D01G063200	active
	TraesCS4D01G063800	active
	TraesCS4D01G238600	active
	TraesCS4D01G302800	active
	TraesCS4D01G303300	active
	TraesCS4D01G303400	active
	TraesCS4D01G348100	active
	TraesCS5A01G017900	active
	TraesCS5A01G063000	active
	TraesCS5A01G087100	active
	TraesCS5A01G129500	active
	TraesCS5A01G187500	active
	TraesCS5A01G205300	active
	TraesCS5A01G261400	active
	TraesCS5A01G313100	active
	TraesCS5A01G394800	active
	TraesCS5A01G400700	active
	TraesCS5A01G424700	active
	TraesCS5A01G439800	active
	TraesCS5A01G465400	active
	TraesCS5A01G501500	active
	TraesCS5A01G503500	active
	TraesCS5A01G509100	active
	TraesCS5B01G008700	active
	TraesCS5B01G063400	active
	TraesCS5B01G093000	active
	TraesCS5B01G160800	active
	TraesCS5B01G164100	active
	TraesCS5B01G203000	active
	TraesCS5B01G228600	active
	TraesCS5B01G236000	active
	TraesCS5B01G248300	active
	TraesCS5B01G357800	active
	TraesCS5B01G398700	active
	TraesCS5B01G430600	active
	TraesCS5B01G430700	active
	TraesCS5B01G459000	active
	TraesCS5B01G461700	active
	TraesCS5B01G504600	active
	TraesCS5B01G552300	active
	TraesCS5D01G042300	active
	TraesCS5D01G073600	active
	TraesCS5D01G115200	active
	TraesCS5D01G178100	active
	TraesCS5D01G212300	active
	TraesCS5D01G213100	active
	TraesCS5D01G257000	active
	TraesCS5D01G388700	active
	TraesCS5D01G393600	active
	TraesCS5D01G395400	active
	TraesCS5D01G404200	active
	TraesCS5D01G433200	active
	TraesCS5D01G446900	active
	TraesCS5D01G469800	active
	TraesCS5D01G479400	active
	TraesCS5D01G505300	active
	TraesCS5D01G512900	active
	TraesCS5D01G525600	active
	TraesCS5D01G538600	active
	TraesCS6A01G000900	active
	TraesCS6A01G008000	active
	TraesCS6A01G112000	active
	TraesCS6A01G129400	active
	TraesCS6A01G141900	active
	TraesCS6A01G200400	active
	TraesCS6A01G205100	active
	TraesCS6A01G233400	active
	TraesCS6A01G277700	active
	TraesCS6A01G281900	active
	TraesCS6A01G303400	active
	TraesCS6A01G311100	active
	TraesCS6A01G320700	active
	TraesCS6A01G322900	active
	TraesCS6A01G323000	active
	TraesCS6B01G005000	active
	TraesCS6B01G061800	active
	TraesCS6B01G089000	active
	TraesCS6B01G111600	active
	TraesCS6B01G157700	active
	TraesCS6B01G167400	active
	TraesCS6B01G167600	active
	TraesCS6B01G267200	active
	TraesCS6B01G279500	active
	TraesCS6B01G284300	active
	TraesCS6B01G302800	active
	TraesCS6B01G350400	active
	TraesCS6B01G361400	active
	TraesCS6B01G361600	active
	TraesCS6B01G421900	active
	TraesCS6D01G040800	active
	TraesCS6D01G046400	active
	TraesCS6D01G062100	active
	TraesCS6D01G127700	active
	TraesCS6D01G129400	active
	TraesCS6D01G189500	active
	TraesCS6D01G242100	active
	TraesCS6D01G397500	active
	TraesCS7A01G070400	active
	TraesCS7A01G079800	active
	TraesCS7A01G162300	active
	TraesCS7A01G162700	active
	TraesCS7A01G169300	active
	TraesCS7A01G172200	active
	TraesCS7A01G201500	active
	TraesCS7A01G201600	active
	TraesCS7A01G205100	active
	TraesCS7A01G307900	active
	TraesCS7A01G330700	active
	TraesCS7A01G355600	active
	TraesCS7A01G418000	active
	TraesCS7A01G424400	active
	TraesCS7A01G439200	active
	TraesCS7A01G464800	active
	TraesCS7A01G478800	active
	TraesCS7A01G484700	active
	TraesCS7A01G554800	active
	TraesCS7B01G108500	active
	TraesCS7B01G114500	active
	TraesCS7B01G178600	active
	TraesCS7B01G193000	active
	TraesCS7B01G232500	active
	TraesCS7B01G236600	active
	TraesCS7B01G272100	active
	TraesCS7B01G367000	active
	TraesCS7B01G412400	active
	TraesCS7B01G425800	active
	TraesCS7B01G469000	active
	TraesCS7B01G481000	active
	TraesCS7D01G023000	active
	TraesCS7D01G026300	active
	TraesCS7D01G052400	active
	TraesCS7D01G052600	active
	TraesCS7D01G068500	active
	TraesCS7D01G076100	active
	TraesCS7D01G076300	active
	TraesCS7D01G100300	active
	TraesCS7D01G119200	active
	TraesCS7D01G131700	active
	TraesCS7D01G151300	active
	TraesCS7D01G155700	active
	TraesCS7D01G155900	active
	TraesCS7D01G173700	active
	TraesCS7D01G178300	active
	TraesCS7D01G197500	active
	TraesCS7D01G204700	active
	TraesCS7D01G213200	active
	TraesCS7D01G331900	active
	TraesCS7D01G367300	active
	TraesCS7D01G406300	active
	TraesCS7D01G444200	active
	TraesCS7D01G483600	active
	TraesCS7D01G530700	active
	TraesCS7D01G539400	active
